# Supplementary material for: Increasing Reaction Rates of Water-Soluble Porphyrins for 64Cu Radiopharmaceutical Labeling
Source: Molecules. 2023 Mar 3;28(5):2350. doi: 10.3390/molecules28052350 (PMC10005645; doi:10.3390/molecules28052350)
Supplement: Supplementary file 1 [file molecules-28-02350-s001.zip]

Archive with 1 entries (1 files):
- molecules-2175913-supplementary.pdf
